# Supplementary material for: Diversity of International High-Risk Clones of Acinetobacter baumannii Revealed in a Russian Multidisciplinary Medical Center during 2017–2019
Source: Antibiotics (Basel). 2021 Aug 20;10(8):1009. doi: 10.3390/antibiotics10081009 (PMC8389025; doi:10.3390/antibiotics10081009)
Supplement: Supplementary file 1 [file antibiotics-10-01009-s001.zip]

Archive with 2 entries (2 files):
- figS1.jpg
- tables_suppl_R1.xlsx
