# Supplementary material for: Diversity of International High-Risk Clones of Acinetobacter baumannii Revealed in a Russian Multidisciplinary Medical Center during 2017–2019
Source: Antibiotics (Basel). 2021 Aug 20;10(8):1009. doi: 10.3390/antibiotics10081009 (PMC8389025; doi:10.3390/antibiotics10081009)
Supplement: Supplementary file 1 [file antibiotics-10-01009-s001.zip › tables_suppl_R1.xlsx]

## Sheet: Table S1 - cgMLST
Table S1. cgMLST profiles for clinical A. baumannii isolates included in the study (pubMLST.org)
Isolate	ACICU_RS00005	ACICU_RS00010	ACICU_RS00015	ACICU_RS00020	ACICU_RS00025	ACICU_RS00030	ACICU_RS00035	ACICU_RS00040	ACICU_RS00045	ACICU_RS00050	ACICU_RS00055	ACICU_RS00065	ACICU_RS00070	ACICU_RS00075	ACICU_RS00085	ACICU_RS00090	ACICU_RS00095	ACICU_RS00100	ACICU_RS00115	ACICU_RS00125	ACICU_RS00130	ACICU_RS00135	ACICU_RS00140	ACICU_RS00145	ACICU_RS00150	ACICU_RS00155	ACICU_RS00165	ACICU_RS00170	ACICU_RS00175	ACICU_RS00180	ACICU_RS00185	ACICU_RS00190	ACICU_RS00195	ACICU_RS00200	ACICU_RS00235	ACICU_RS00240	ACICU_RS00250	ACICU_RS00255	ACICU_RS00260	ACICU_RS00265	ACICU_RS00270	ACICU_RS00275	ACICU_RS00280	ACICU_RS00285	ACICU_RS00290	ACICU_RS00295	ACICU_RS00300	ACICU_RS00305	ACICU_RS00310
CriePir33	5	7	7	7	7	1	3	1	7	7	3	8	5	6	7	N	7	7	7	7	6	2	7	7	2	7	7	2	6	7	2	6	7	7	7	5	8	8	8	8	7	8	8	8	8	1	8	8	2
CriePir87	2	240	11	11	11	1	1	1	12	12	1	11	2	10	242	213	12	12	11	12	10	8	12+	87	3	69	66	25	63	67	2	9	78	59	1	1	104	85	170	113	73	21	6	285	197	239	206	39	3
CriePir168	3	4	4	4	4	2	1	1	4	136	1	4	4	4	4	4	4	4	4	4	4	3	4	4	1	4	4	2	3	4	2	3	4	4	6	6	7	7	7	7	6	7	117	53	7	7	7	7	2
CriePir254	3	340	N	31	53	1	28	1	N	63	51	28	3	3	20	28	30	6	19	370	39	67	258	N	53	11	3	3	1	N	2	27	N	122	13	141	0?	46	N	142	7	44	209	300	N	81	76	30	2
CriePir298	2	2	2	2	2	2	1	1	2	2	1	2	2	2	2	2	2	2	2	140	2	2	2	2	2	2	2	2	2	2	2	2	2	2	2	2	2	2	2	2	2	2	47	59	56	51	58	3	21
CriePir306	2	12	11	11	11	1	1	1	12	12	1	11	2	10	12	11	12	12	11	12	10	8	12+	12	6	19	19	10	16	17	2	13	16	14	1	1	4	4	4	4	2	4	4	54	4	41	4	4	2
CriePir307	20	58	39	33	35	1	1	1	78	N	1	31	1	25	40	35	37	28	27	101	18	10	41	42	15	34	67-	2	28	N	9	8	37	22	2	5	N	6	11	N	2	2	2	70	69	64	117	9	2
CriePir308	4	6	6	6	6	1	2	1	6	6	2	6	3	3	6	6	6	6	12	6	1	5	6+	6	3	6	6	5	5	6	2	5	6	6	5	5	6	6	6	6	5	6	6	6	6	6	6	6	3
CriePir309	3	85	138	31	53	1	1	1	50	63	1	45	1	61	164	58	57	42	12	31	22	28	60	60	4	47	65	6	39	46	5	10	47	12	5	27	56	33	51	38	39	47	57	264	228	236	111	55	8
N - indicates novel allele variant not present in the database; 0? - locus is missing; "-" - allele is partially covered
Reference isolates
GCF_000314655.1	4	6	6	6	6	1	2	1	6	6	2	6	3	3	6	6	6	6	12	6	1	5	6+	6	3	6	6	5	5	6	2	5	6	6	5	5	6	6	6	6	5	6	6	6	6	6	6	6	3
GCF_000368205.1	3	122	83	67	72	2	1	1	2	2	1	2	2	2	93	90	87	33	12	86	28	25	87	85	14	0?	2	2	61	65	2	5	63	44	49	53	102	37	77	56	56	65	44	100	18	99	107	8	2
GCF_000368245.1	10	120	80	66	71	1	4	1	77	94	1	61	1	9	90	87	84	59	50	151	14	2	86	26	2	65	88	7	59	63	2	7	74	55	47	51	99	3	76	55	55	63	82	99	93	96	105	38	20
GCF_000368525.1	20	51	39	33	35	1	1	1	34	43	1	31	1	25	115	35	37	28	27	101	9	28	110	42	15	87	67-	2	28	N	0?	0?	37	22	82-	53	128	78	96	32	32	79	105	130	124	125	134	8	2
GCF_000453605.1	3	106	69	31	26	1	10	3	15	79	1	54	1	5	15	72	70	10	12	131	1	2	74	72	2	53	77	26	48	56	2	5	63	44	2	2	73	2	2	4	2	2	2	70	82	64	90	3	20
GCF_000581135.1	2	2	2	2	2	2	1	1	2	2	1	2	2	2	2	2	2	2	2	2	2	2	2	2	2	2	2	2	2	2	2	2	2	2	2	2	2	2	2	2	2	2	2	2	2	2	2	2	2
GCF_000723145.1	4	6	6	6	6	1	2	1	6	6	2	6	3	3	6	6	6	6	12	6	1	5	6+	6	3	6	6	5	42	6	2	5	6	6	5	5	6	6	6	6	5	6	6	6	6	6	6	6	3
GCF_000830055.1	3	4	4	4	4	2	1	1	4	4	1	4	4	4	4	4	4	4	4	4	4	3	4	4	1	4	4	2	3	4	2	3	4	4	6	6	7	7	7	7	6	7	7	53	7	7	7	7	2
GCF_003583665.1	2	12	11	11	11	1	1	1	12	12	1	11	2	10	12	11	12	12	11	12	10	8	12+	12	6	19	19	10	16	17	2	13	16	14	1	1	4	4	4	4	2	4	4	54	4	41	4	4	2
GCF_003948375.1	5	7	7	7	7	1	11	1	7	7	3	8	5	6	7	N	7	7	7	7	6	2	7	7	2	7	7	2	6	7	2	6	7	7	7	5	8	8	8	8	7	8	8	8	8	1	8	8	2
GCF_003948895.1	4	6	6	6	6	1	2	1	6	6	2	6	3	3	6	6	6	6	12	6	1	5	6+	6	3	6	6	5	5	6	2	5	6	6	5	5	6	6	6	6	5	6	6	6	6	6	6	6	3
GCF_003949125.1	23	67	44	37	41	1	1	1	39	48	10	159	3	3	174	154	39-	32	19	323	9	28	111	42	15	87	67-	2	28	N	9	8	37	22	36	2	57	44	139	4	155	33	44	309	54	38	277	11	2
GCF_003949235.1	20	58	39	33	35	1	1	1	34	43	1	31	1	25	40	35	257	31	103	293	0?	28	111	109	2	88	113	92	81	112	2	39	95	48	2	136	343	2	224	4	2	2	216	2	2	10	64	3	20
[truncated: 2,343 more columns]

## Sheet: Table S2 - virulence genes
Table S2. Accession numbers for the virulence genes revealed in the isolates studied.
Gene	NCBI Accession
abaI	YP_001844795
abaR	YP_001844797
adeF	YP_001847163
adeG	YP_001847164
adeH	YP_001847165
bap	YP_001847597
barA	YP_001847233
barB	YP_001847232
basA	YP_001847247
basB	YP_001847246
basC	YP_001847239
basD	YP_001847238
basF	YP_001847236
basG	YP_001847235
basH	YP_001847231
basI	YP_001847230
basJ	YP_001847229
bauA	YP_001847240
bauB	YP_001847241
bauC	YP_001847243
bauD	YP_001847244
bauE	YP_001847242
bauF	YP_001847248
bfmR	YP_001845364
bfmS	YP_001845365
csuA/B	YP_001847079
csuA	YP_001847077
csuB	YP_001847076
csuC	YP_001847075
csuD	YP_001847074
csuE	YP_001847073
entE	YP_001847237
ompA	YP_001847748
pgaA	YP_001847024
pgaB	YP_001847022
pgaC	YP_001847021
pgaD	YP_001847020
plcD	YP_001847849
plc	YP_001844723

## Sheet: Table S3 - plasmids
Table S3. Plasmid description for the isolates studied.
	Number of plasmids	Plasmid lengths
CriePir33	1	17765
CriePir87	1	11194
CriePir168	3	1217, 2372, 10878
CriePir254	2	10427, 90326
CriePir298	3	2343, 7540, 183139
CriePir306	4	2845, 6147, 10848, 80829
CriePir307	6	2278, 2817, 5852, 14128, 14600,114430
CriePir308	1	10879
CriePir309	2	11195, 94451
Locations of acquired resistance genes (Resfinder 3.0)
CriePir298, p2, lg=183139
START	END	STRAND	GENE	COVERAGE	COVERAGE_MAP	GAPS	%COVERAGE	%IDENTITY	DATABASE	ACCESSION	PRODUCT	RESISTANCE
1796	2680	-	mph(E)_1	1-885/885	===============	0/0	100.00	100.00	resfinder	DQ839391	mph(E)	Erythromycin
2736	4211	-	msr(E)_1	1-1476/1476	===============	0/0	100.00	100.00	resfinder	FR751518	msr(E)	Erythromycin and streptogramin B
6510	7283	-	armA_1	1-774/774	===============	0/0	100.00	100.00	resfinder	AY220558	armA	Amikacin;Gentamicin;Isepamicin;Netilmicin;Tobramycin
11965	12831	-	sul1_5	1-867/867	===============	0/0	100.00	99.89	resfinder	EU780013	sul1	Sulfamethoxazole
14719	15645	-	blaPER-7_1	1-927/927	===============	0/0	100.00	100.00	resfinder	HQ713678	blaPER-7	Amoxicillin;Amoxicillin+Clavulanic_acid;Ampicillin;Ampicillin+Clavulanic_acid;Aztreonam;Cefepime;Cefotaxime;Cefoxitin;Ceftazidime;Piperacillin;Piperacillin+Tazobactam;Ticarcillin;Ticarcillin+Clavulanic_acid
17916	18782	-	sul1_5	1-867/867	===============	0/0	100.00	99.89	resfinder	EU780013	sul1	Sulfamethoxazole
18812	19096	-	qacE_1	1-285/333	=============..	0/0	85.59	99.65	resfinder	X68232	qacE	Benzylkonium_Chloride;Cetylpyridinium_Chloride;Chlorhexidine;Ethidium_Bromide
19288	20547	-	cmlA1_1	1-1260/1260	===============	0/0	100.00	99.68	resfinder	M64556	cmlA1	Chloramphenicol
20868	21410	-	ARR-3_4	1-543/543	===============	0/0	100.00	99.82	resfinder	FM207631	ARR-3	Rifampicin
31423	32238	+	sul2_2	1-816/816	===============	0/0	100.00	100.00	resfinder	AY034138	sul2	Sulfamethoxazole
34851	35687	-	aph(6)-Id_1	1-837/837	===============	0/0	100.00	100.00	resfinder	M28829	aph(6)-Id	Streptomycin
35687	36489	-	aph(3'')-Ib_2	2-804/804	===============	0/0	99.88	100.00	resfinder	AF024602	aph(3'')-Ib	Streptomycin
83731	84564	-	aac(3)-IIa_1	28-861/861	===============	0/0	96.86	99.88	resfinder	X51534	aac(3)-IIa	Gentamicin;Tobramycin
86201	86773	+	aac(6')-Ian_1	1-573/573	===============	0/0	100.00	100.00	resfinder	AP014611	aac(6')-Ian	Amikacin;Dibekacin;Netilmicin;Sisomicin;Tobramycin
175191	176006	+	sul2_2	1-816/816	===============	0/0	100.00	100.00	resfinder	AY034138	sul2	Sulfamethoxazole
176621	177826	-	tet(B)_1	1-1206/1206	===============	0/0	100.00	100.00	resfinder	AP000342	tet(B)	Doxycycline;Minocycline;Tetracycline
CriePir33, p1, lg=17765
6753	7580	-	blaOXA-72_1	1-828/828	===============	0/0	100.00	100.00	resfinder	AY739646	blaOXA-72	Beta-lactams
CriePir168, p3, lg=10878
1865	2692	-	blaOXA-72_1	1-828/828	===============	0/0	100.00	100.00	resfinder	AY739646	blaOXA-72	Beta-lactams
8682	9509	+	blaOXA-72_1	1-828/828	===============	0/0	100.00	100.00	resfinder	AY739646	blaOXA-72	Beta-lactams
CriePir308, p1, lg=10879
1865	2692	-	blaOXA-72_1	1-828/828	===============	0/0	100.00	100.00	resfinder	AY739646	blaOXA-72	Beta-lactams
8682	9509	+	blaOXA-72_1	1-828/828	===============	0/0	100.00	100.00	resfinder	AY739646	blaOXA-72	Beta-lactams

## Sheet: Table S4 - CRISPR
Table S4. Description and statistics for the CRISPR arrays revealed in clinical A. baumannii isolates included in the study
Strain	Sequence ID	Duplicated_Spacers	CRISPR_Id	CRISPR_Start	CRISPR_End	CRISPR_Length	Potential_Orientation (AT%)	CRISPRDirection	Consensus_Repeat	Repeat_ID (CRISPRdb)	Nb_CRISPRs_with_same_Repeat (CRISPRdb)	Repeat_Length	Spacers_Nb	Mean_size_Spacers	Standard_Deviation_Spacers	Nb_Repeats_matching_Consensus	Ratio_Repeats_match/TotalRepeat	Conservation_Repeats (% identity)	EBcons_Repeats	Conservation_Spacers (% identity)	EBcons_Spacers	Repeat_Length_plus_mean_size_Spacers	Ratio_Repeat/mean_Spacers_Length	CRISPR_found_in_DB (if sequence IDs are similar)	Evidence_Level
CriePir33	1	0	1_1	1614417	1614499	82	Reverse	Unknown	TATCTCTTACTTTTTCGCAAGACGA	Unknown	0	25	1	33	0	1	0.5	96	96	100	100	58	0.757576	0	1
CriePir33	1	0	1_2	2185267	2185376	109	Forward	Unknown	GTCTTCTTGCGAAGCTTTAGCCGCTTCTCAGG	Unknown	0	32	1	46	0	1	0.5	96.875	96.875	100	100	78	0.695652	0	1
CriePir33	1	0	1_3	2548234	2548319	85	Unknown	Unknown	CCAGCTTCACGAGCCTCTTCTGA	Unknown	0	23	1	40	0	1	0.5	95.6522	95.6522	100	100	63	0.575	0	1
CriePir168	1	0	1_1	1881693	1881795	102	Reverse	Unknown	GACTAAAGCTTCGCTAGAAGACGAGA	Unknown	0	26	1	51	0	1	0.5	96.1538	96.1538	100	100	77	0.509804	0	1
CriePir168	1	0	1_2	2192621	2192761	140	Forward	Unknown	CCAAAGCTTTAGCCGCTTTGTCTTGCTCAGGTGGCGTTTTTT	Unknown	0	42	1	57	0	1	0.5	97.619	97.619	100	100	99	0.736842	0	1
CriePir168	1	1	1_3	2776075	2780244	4169	Unknown	Unknown	TTTCTAAATGGCGTATGCCGCCATGAAC	Unknown	0	28	69	32.029	0.168995	64	0.914286	57.1429	93.1223	0	0	60.0289855072464	0.874208	0	4	CAS-TypeIF [2780376;2788516]
CriePir168	1	0	1_4	3198293	3198379	86	Forward	Unknown	GCCAAAATTAAAAGATTATCAATCTT	Unknown	0	26	1	35	0	2	1	100	100	100	100	61	0.742857	0	1
CriePir168	3	0	3_1	349	473	124	Reverse	Unknown	ATATGTGGACACTTACCTTGCAA	Unknown	0	23	2	28	5.65685	2	0.666667	69.5652	72.0519	40.625	53.125	51	0.821429	0	1
CriePir254	NODE_7_length_108330_cov_26.478499	0	NODE_7_length_108330_cov_26_1	93102	93186	84	Reverse	Unknown	AAAAGATTGATAATCTTTTAATTT	Unknown	0	24	1	37	0	1	0.5	95.8333	95.8333	100	100	61	0.648649	0	1
CriePir254	NODE_23_length_60605_cov_22.976573	0	NODE_23_length_60605_cov_22_1	54483	54568	85	Unknown	Unknown	CCAGCTTCACGAGCCTCTTCTGA	Unknown	0	23	1	40	0	1	0.5	95.6522	95.6522	100	100	63	0.575	0	1
CriePir254	NODE_68_length_12550_cov_105.603544	0	NODE_68_length_12550_cov_105_1	3857	3952	95	Reverse	Unknown	TTAAATATGACGGATTGACTACTAACTATGAC	Unknown	0	32	1	32	0	1	0.5	96.875	96.875	100	100	64	1	0	1
CriePir254	NODE_87_length_5338_cov_183.595514	0	NODE_87_length_5338_cov_183_1	3514	3623	109	Reverse	Unknown	AAAGGGTACAAATAGCATGATAAAGGGTACAAATA	Unknown	0	35	1	40	0	2	1	100	100	100	100	75	0.875	0	1
CriePir298	1	1	1_1	1020119	1023149	3030	Unknown	Unknown	GTTCATGGCGGCATACGCCATTTAGAAA	Unknown	0	28	50	32.06	0.239898	47	0.921569	64.2857	93.5236	0	0	60.06	0.873362	0	4	CAS-TypeIF [1011505;1019986]
CriePir306	1	0	1_1	1954792	1954891	99	Reverse	Unknown	TAAAGCTTCGCAAGAAGACGAGA	Unknown	0	23	1	54	0	2	1	100	100	100	100	77	0.425926	0	1
CriePir306	1	0	1_2	3280274	3280358	84	Forward	Unknown	GCTTGTCTTGCGCCAAAATTAAAA	Unknown	0	24	1	37	0	1	0.5	95.8333	95.8333	100	100	61	0.648649	0	1
CriePir307	1	0	1_1	919009	923357	4348	Reverse	Unknown	TTTCTAAATCATCTATGCGATGAAGAAC	Unknown	0	28	72	32.0139	0.117851	72	0.986301	92.8571	99.2541	0	0	60.0138888888889	0.87462	0	4	CAS-TypeIF [923455;932840]
CriePir307	1	0	1_2	928917	928997	80	Forward	Unknown	TTCATCGCATAGATGATTTAGAAA	Unknown	0	24	1	32	0	0	0	75	75	100	100	56	0.75	0	1	CAS-TypeIF [923455;932840]
CriePir307	1	0	1_3	929097	929480	383	Reverse	Unknown	TTCATCGCATAGATGATTTAGAAA	Unknown	0	24	6	36	0	3	0.428571	66.6667	75.8669	4.65116279069767	0	60	0.666667	0	4	CAS-TypeIF [923455;932840]
CriePir307	1	0	1_4	1518518	1518681	163	Unknown	Unknown	CGGTTATCATTTTGCTGTTGTTG	Unknown	0	23	3	24	11.3578	1	0.25	47.8261	55.2109	13.5135135135135	38.4298535665712	47	0.958333	0	1
CriePir307	1	0	1_5	1856491	1856604	113	Reverse	Unknown	GGAAGAGGATAAACAAAGCAATGCTTTGTCCTGAGA	Unknown	0	36	1	42	0	1	0.5	97.2222	97.2222	100	100	78	0.857143	0	1
CriePir307	1	0	1_6	3090725	3090811	86	Forward	Unknown	GCCAAAGTTAAAAGATTATCAATCTT	Unknown	0	26	1	35	0	1	0.5	96.1538	96.1538	100	100	61	0.742857	0	1
CriePir307	4	0	4_1	662	757	95	Forward	Unknown	GTCATAGTTAGTAGTCAATCCGTCATAGTTAA	Unknown	0	32	1	32	0	1	0.5	96.875	96.875	100	100	64	1	0	1
CriePir309	1	0	1_1	1107818	1108445	627	Unknown	Unknown	GTTCATGGCGGCATACGCCATTTAGAAA	Unknown	0	28	10	32	0	6	0.545455	57.1429	75.8022	0	0	60	0.875	0	4
CriePir309	1	0	1_2	3693024	3693471	447	Forward	Unknown	TTTCTAAGCTGCCTATACGGCAGTGAAC	Unknown	0	28	7	32	0	6	0.75	60.7143	78.6457	4.54545454545455	0	60	0.875	0	4
Isolates possessing apparently functional CRISPR/Cas system are shown in bold
cas genes
isolate	gene	accession (UniProt)
CriePir168
	cas6	Q02MM2
	csy3	Q6D0W6
	csy2	Q02MM0
	csy1	Q02ML9
	cas3-cas2	Q6D0W9
	cas1	Q02ML7
CriePir298
	cas1	Q02ML7
	cas3-cas2	Q6D0W9
	csy1	Q02ML9
	csy2	Q02MM0
	csy3	Q6D0W6
	cas6	Q02MM2
CriePir307
	cas1	Q02ML7
	cas6	-
	csy3	-
	csy2	-
	cas3-cas2	Q02ML8
